# Supplementary material for: The hyaluronan receptor CD44 drives COVID-19 severity through its regulation of neutrophil migration
Source: PLoS Pathog. 2026 May 20;22(5):e1013619. doi: 10.1371/journal.ppat.1013619 (PMC13221140; doi:10.1371/journal.ppat.1013619)
Supplement: S1 Data — (XLSX) [file ppat.1013619.s008.xlsx]

## Sheet: Figure 1
B	Sample	Group	Area	Mean	TotalSignal	Background Area	Background Mean	Background Total	GAPDH Area	GAPDH Mean	TotalGAPDH	Normalized	GAPDH Background Area	GAPDH Background Mean	GAPDH Background Total
	22	Isotype	0.021	59.392	1.18919	0.021	2.764	0.058044	0.029	52.947	1.06073	1.1211	0.029	16.37	0.47473
	23	Isotype	0.029	24.807	0.639247	0.029	2.764	0.080156	0.026	58.796	1.10308	0.579513	0.026	16.37	0.42562
	13	aCD44	0.019	43.1	0.766384	0.019	2.764	0.052516	0.029	56.511	1.16409	0.658355	0.029	16.37	0.47473
	2	Uninfected	0.041	3.487	0.029643	0.041	2.764	0.113324	0.024	58.809	1.01854	0.0291035	0.024	16.37	0.39288
	3	Uninfected	0.024	0	0	0.024	0	0	0.022	47.193	0.752686	0	0.022	12.98	0.28556
	24	Isotype	0.019	30.797	0.585143	0.019	0	0	0.027	41.949	0.782163	0.748109	0.027	12.98	0.35046
	25	Isotype	0.022	41.094	0.904068	0.022	0	0	0.028	50.434	1.04871	0.862075	0.028	12.98	0.36344
	15	aCD44	0.023	12.847	0.295481	0.023	0	0	0.023	46.109	0.761967	0.387787	0.023	12.98	0.29854
	4	Uninfected	0.027	0.272	0	0.027	0.94	0.02538	0.017	56.545	0.720885	0	0.017	14.14	0.24038
	26	Isotype	0.04	3.763	0.11292	0.04	0.94	0.0376	0.026	56.113	1.0913	0.103473	0.026	14.14	0.36764
	17	aCD44	0.031	12.501	0.358391	0.031	0.94	0.02914	0.028	61.818	1.33498	0.268461	0.028	14.14	0.39592
	18	aCD44	0.039	13.017	0.471003	0.039	0.94	0.03666	0.019	71.009	1.08051	0.435908	0.019	14.14	0.26866
	10	Uninfected	0.024	0	0	0.024	0.000593	1.42224e-05	0.039	168.535	1.85858	0	0.039	120.879	4.71428
	27	Isotype	0.045	4.438	0.199683	0.045	0.000593	2.6667e-05	0.025	202.998	2.05297	0.0972654	0.025	120.879	3.02197
	16	aCD44	0.029	22.565	0.654368	0.029	0.000593	1.71854e-05	0.012	200.446	0.954804	0.685343	0.012	120.879	1.45055
	14	aCD44	0.034	2.193	0.0745419	0.034	0.000593	2.01484e-05	0.026	187.963	1.74418	0.0427374	0.026	120.879	3.14285
	5	Uninfected	0.024	5.586	0	0.024	3.587	0.086088	0.02	55.936	0.08848	0	0.02	51.512	1.03024
	7	Uninfected	0.022	4.153	0	0.022	3.587	0.078914	0.023	62.728	0.257968	0	0.023	51.512	1.18478
	19	aCD44	0.036	26.417	0.82188	0.036	3.587	0.129132	0.025	67.295	0.394575	2.08295	0.025	51.512	1.2878
	20	aCD44	0.027	26.621	0.621918	0.027	3.587	0.096849	0.028	70.794	0.539896	1.15192	0.028	51.512	1.44234
	28	Isotype	0.03	9.208	0.16863	0.03	3.587	0.10761	0.029	68.632	0.49648	0.339651	0.029	51.512	1.49385
C	Mouse	Time	Group	Status		D and E	Day	Mouse	Weight	Percent	Score	Group	Experiment		F	Sample	PlaquesDuplicate1	PlaquesDuplicate2	Average	Dilution	PFUpermL	Group
	31	4	aCD44	1			0	1	30.5	100	0	aCD44	DH10			2	12	13	12.5	0.001	250000	aCD44
	32	5	aCD44	1			0	2	28.6	100	0	aCD44	DH10			3	28	23	25.5	0.001	510000	aCD44
	33	7	aCD44	1			0	3	26.8	100	0	aCD44	DH10			4	11	14	12.5	0.01	25000	Isotype
	34	7	aCD44	1			0	4	26.2	100	0	aCD44	DH10			5	3	30	16.5	0.001	330000	Isotype
	35	11	aCD44	0			0	5	29.3	100	0	aCD44	DH10			6	30	30	30	0.001	600000	aCD44
	36	5	aCD44	1			0	6	27.8	100	0	aCD44	DH10			7	20	7	13.5	0.001	270000	aCD44
	37	6	aCD44	1			0	7	30.7	100	0	aCD44	DH10			11	13	18	15.5	0.001	310000	Isotype
	38	7	aCD44	1			0	8	30	100	0	aCD44	DH10			12	22	17	19.5	0.001	390000	aCD44
	39	11	aCD44	0			0	9	30	100	0	aCD44	DH10			13	7	12	9.5	0.01	19000	Isotype
	40	11	aCD44	0			0	10	29.8	100	0	aCD44	DH10			14	10	5	7.5	0.001	150000	Isotype
	41	4	Isotype	1			0	11	33.5	100	0	Isotype	DH10			1	15	17	16	0.001	320000	aCD44
	42	4	Isotype	1			0	12	30.2	100	0	Isotype	DH10			2	18	17	16.5	0.001	330000	Isotype
	43	5	Isotype	1			0	13	33.7	100	0	Isotype	DH10			4	3	2	2.5	0.001	50000	aCD44
	44	5	Isotype	1			0	14	35.8	100	0	Isotype	DH10			5	14	14	14	0.0001	2800000	Isotype
	45	4	Isotype	1			0	15	28.3	100	0	Isotype	DH10			6	6	5	5.5	0.0001	1100000	aCD44
	46	3	Isotype	1			0	16	35	100	0	Isotype	DH10			7	21	30	25.5	0.001	510000	Isotype
	47	5	Isotype	1			0	17	32.1	100	0	Isotype	DH10			8	5	6	5.5	0.0001	1100000	aCD44
	48	5	Isotype	1			0	18	33.4	100	0	Isotype	DH10			9	5	7	6	0.001	120000	Isotype
	49	4	Isotype	1			0	19	30.4	100	0	Isotype	DH10
	6	11	aCD44	0			1	1	30.2	99	0	aCD44	DH10
	7	6	aCD44	1			1	2	28.2	98.6	0	aCD44	DH10		G	SampleID	Dilution	Concentration	Group	Normalization value (average of control)	Normalized
	8	11	aCD44	0			1	3	26.5	98.9	0	aCD44	DH10			DH25 BAL 1 1:1000	1000	93860	aCD44	114060	0.823
	9	11	aCD44	0			1	4	25.7	98.1	0	aCD44	DH10			DH25 BAL 2 1:1000	1000	130400	aCD44		1.143
	10	11	aCD44	0			1	5	29	99	0	aCD44	DH10			DH25 BAL 3 1:1000	1000	87340	aCD44		0.766
	14	11	aCD44	0			1	6	27.2	97.8	0	aCD44	DH10			DH25 BAL 4 1:1000	1000	103800	Isotype		0.91
	15	4	aCD44	1			1	7	29.6	96.4	0	aCD44	DH10			DH25 BAL 5 1:1000	1000	102900	Isotype		0.902
	21	4	Isotype	1			1	8	29.8	99.3	0	aCD44	DH10			DH25 BAL 6 1:1000	1000	110100	aCD44		0.965
	22	11	Isotype	0			1	9	28.4	94.7	0	aCD44	DH10			DH25 BAL 7 1:1000	1000	86760	aCD44		0.761
	23	6	Isotype	1			1	10	28.5	95.6	0	aCD44	DH10			DH25 BAL 8 1:1000	1000	87830	aCD44		0.77
	24	11	Isotype	0			1	11	32.7	97.6	0	Isotype	DH10			DH25 BAL 9 1:1000	1000	87680	Isotype		0.769
	25	11	Isotype	0			1	12	30.7	101.7	0	Isotype	DH10			DH25 BAL 10 1:1000	1000	161860	Isotype		1.419
	29	6	Isotype	1			1	13	32.9	97.6	0	Isotype	DH10			DH25 BAL 11 1:1000	1000	103600	aCD44		0.908
	30	11	Isotype	0			1	14	35.8	100	0	Isotype	DH10			DH23 BAL 1 1:1000	1000	66020	aCD44	140236	0.549
	1	11	aCD44	0			1	15	27	95.4	0	Isotype	DH10			DH23 BAL 2 1:1000	1000	97180	Isotype		0.808
	2	11	aCD44	0			1	16	34.5	98.6	0	Isotype	DH10			DH23 BAL 3 1:1000	1000	72060	aCD44		0.599
	3	11	aCD44	0			1	17	31.2	97.2	0	Isotype	DH10			DH23 BAL 4 1:1000	1000	75390	aCD44		0.627
	4	11	aCD44	0			1	18	32	95.8	0	Isotype	DH10			DH23 BAL 5 1:1000	1000	99550	Isotype		0.828
	5	11	aCD44	0			1	19	29.8	98	0	Isotype	DH10			DH23 BAL 6 1:1000	1000	60010	aCD44		0.499
	16	7	Isotype	1			2	1	28.2	92.5	3	aCD44	DH10			DH23 BAL 7 1:1000	1000	178350	Isotype		1.483
	17	7	Isotype	1			2	2	25.8	90.2	2.5	aCD44	DH10			DH23 BAL 8 1:1000	1000	100200	aCD44		0.833
	18	11	Isotype	0			2	3	24.2	90.3	2.5	aCD44	DH10			DH23 BAL 9 1:1000	1000	120300	Isotype		1.001
	19	11	Isotype	0			2	4	24.1	92	2	aCD44	DH10			DH23 BAL 10 1:1000	1000	205800	Isotype		1.712
	20	11	Isotype	0			2	5	27.6	94.2	2	aCD44	DH10			DH31 BAL 1 1:1000	1000	101735	aCD44	122040	0.834
							2	6	25.2	90.6	3	aCD44	DH10			DH31 BAL 2 1:1000	1000	108000	aCD44		0.885
							2	7	27.4	89.3	3	aCD44	DH10			DH31 BAL 3 1:1000	1000	133100	Isotype		1.091
							2	8	27	90	2	aCD44	DH10			DH31 BAL 4 1:1000	1000	115150	Isotype		0.944
							2	9	26.9	89.7	3	aCD44	DH10			DH31 BAL 5 1:1000	1000	135850	Isotype		1.113
							2	10	26	87.2	3	aCD44	DH10			DH31 BAL 6 1:1000	1000	140750	aCD44		1.153
							2	11	28.9	86.3	4	Isotype	DH10			DH31 BAL 7 1:1000	1000	132500	aCD44		1.086
							2	12	27.8	92.1	3.5	Isotype	DH10			DH31 BAL 8 1:1000	1000	95970	Isotype		0.786
							2	13	29.2	86.6	4	Isotype	DH10			DH31 BAL 9 1:1000	1000	118400	Isotype		0.97
							2	14	31.3	87.4	4	Isotype	DH10			DH31 BAL 10 1:1000	1000	131000	Isotype		1.073
							2	15	25.5	90.1	3	Isotype	DH10			DH31 BAL 11 1:1000	1000	167500	aCD44		1.373
							2	16	30	85.7	4.5	Isotype	DH10			DH31 BAL 12 1:1000	1000	119250	aCD44		0.977
							2	17	29	90.3	2	Isotype	DH10			DH31 BAL 13 1:1000	1000	128150	aCD44		1.05
							2	18	29.8	89.2	5	Isotype	DH10			DH31 BAL 14 1:1000	1000	122600	Isotype		1.005
							2	19	27.2	89.5	3.5	Isotype	DH10			DH31 BAL 15 1:1000	1000	124250	Isotype		1.018
							2	20	0	0	0	Isotype	DH10
							3	1	26.3	86.2	4.5	aCD44	DH10		H	Sample	Score	Group
							3	2	24.7	86.4	4	aCD44	DH10			DH23 7	2	Isotype
							3	3	22.7	84.7	4.5	aCD44	DH10			DH23 9	3	Isotype
							3	4	22.7	86.6	3.5	aCD44	DH10			DH23 10	3	Isotype
							3	5	25.5	87	3.5	aCD44	DH10			DH23 2	4	Isotype
							3	6	23.6	84.9	5.5	aCD44	DH10			DH23 1	1	aCD44
							3	7	25.6	83.4	4.5	aCD44	DH10			DH23 3	2	aCD44
							3	8	25.6	85.3	3.5	aCD44	DH10			DH23 4	1	aCD44
							3	9	25.1	83.7	4	aCD44	DH10			DH23 6	1	aCD44
							3	10	24.5	82.2	4.5	aCD44	DH10			DH23 8	1	aCD44
							3	11	27.2	81.2	6	Isotype	DH10			DH23 5	4	Isotype
							3	12	25.7	85.1	5	Isotype	DH10			DH18 14	4	Isotype
							3	13	27.5	81.6	6	Isotype	DH10			DH18 12	4	aCD44
							3	14	28.4	79.3	8	Isotype	DH10			DH18 15	5	Isotype
							3	15	23.8	84.1	6.5	Isotype	DH10			DH18 13	2	Isotype
							3	16	27.9	79.7	7.5	Isotype	DH10			DH18 11	2	aCD44
							3	17	27	84.1	6.5	Isotype	DH10			DH18 8	1	aCD44
							3	18	26.9	80.5	5	Isotype	DH10			DH18 9	5	Isotype
							3	19	25.6	84.2	5.5	Isotype	DH10			DH18 5	4	Isotype
							4	1	25.4	83.3	5.5	aCD44	DH10			DH18 6	2	aCD44
							4	2	23.5	82.2	6.5	aCD44	DH10			DH18 7	3	aCD44
							4	3	21.9	81.7	5	aCD44	DH10			DH18 4	3	Isotype
							4	4	22	84	6	aCD44	DH10			DH18 3	1	aCD44
							4	5	24.3	82.9	4.5	aCD44	DH10			DH18 2	3	aCD44
							4	6	22.5	80.9	6.5	aCD44	DH10
							4	7	24.6	80.1	5.5	aCD44	DH10
							4	8	25	83.3	5.5	aCD44	DH10
							4	9	23.9	79.7	6.5	aCD44	DH10
							4	10	23.6	79.2	6	aCD44	DH10
							4	11	24.9	74.3	7	Isotype	DH10
							4	12	23.7	78.5	7.5	Isotype	DH10
							4	13	26.2	77.7	6.5	Isotype	DH10
							4	14	27.1	75.7	6.5	Isotype	DH10
							4	15	22.7	80.2	7	Isotype	DH10
							4	16	0	0	0	Isotype	DH10
							4	17	25.4	79.1	7.5	Isotype	DH10
							4	18	25.2	75.4	7	Isotype	DH10
							4	19	24.4	80.3	6	Isotype	DH10
							4	20	0	0	0	Isotype	DH10
							5	1	0	0	0	aCD44	DH10
							5	2	22.9	80.1	9	aCD44	DH10
							5	3	21	78.4	6.5	aCD44	DH10
							5	4	20.6	78.6	7.5	aCD44	DH10
							5	5	NA	NA	6.5	aCD44	DH10
							5	6	21.6	77.7	7.5	aCD44	DH10
							5	7	24.1	78.5	6.5	aCD44	DH10
							5	8	23.6	78.7	7.5	aCD44	DH10
							5	9	22.9	76.3	8	aCD44	DH10
							5	10	22.9	76.8	6.5	aCD44	DH10
							5	11	0	0	0	Isotype	DH10
							5	12	0	0	0	Isotype	DH10
							5	13	25.1	74.5	8	Isotype	DH10
							5	14	25.4	70.9	9.5	Isotype	DH10
							5	15	NA	NA	0	Isotype	DH10
							5	16	0	0	0	Isotype	DH10
							5	17	24.3	75.7	8	Isotype	DH10
							5	18	23.9	71.6	9	Isotype	DH10
							5	19	0	0	0	Isotype	DH10
							0	1	30.5	100	0	aCD44	DH2
							0	2	31.5	100	0	aCD44	DH2
							0	4	32.8	100	0	aCD44	DH2
							0	5	33.1	100	0	aCD44	DH2
							0	7	27.7	100	0	aCD44	DH2
							0	8	28.7	100	0	aCD44	DH2
							0	9	32.3	100	0	Isotype	DH2
							0	10	31.2	100	0	Isotype	DH2
							0	11	32.3	100	0	Isotype	DH2
							0	12	32.4	100	0	Isotype	DH2
							0	13	31.6	100	0	Isotype	DH2
							1	1	29.5	96.7	1	aCD44	DH2
							1	2	30.5	96.8	1	aCD44	DH2
							1	4	31.5	96	1	aCD44	DH2
							1	5	32	96.7	1	aCD44	DH2
							1	7	25.6	92.4	2.5	aCD44	DH2
							1	8	26.4	92	2	aCD44	DH2
							1	9	30.8	95.4	1	Isotype	DH2
							1	10	29.8	95.5	1	Isotype	DH2
							1	11	31.4	97.2	1	Isotype	DH2
							1	12	30.7	94.8	2	Isotype	DH2
							1	13	29	91.8	2	Isotype	DH2
							2	1	27.8	91.2	2.5	aCD44	DH2
							2	2	30.8	97.8	2	aCD44	DH2
							2	4	29.5	89.9	5	aCD44	DH2
							2	5	31.2	94.3	3	aCD44	DH2
							2	7	23.9	86.3	4	aCD44	DH2
							2	8	26.9	93.7	2	aCD44	DH2
							2	9	28.6	88.5	4.5	Isotype	DH2
							2	10	26.7	85.6	4.5	Isotype	DH2
							2	11	28.3	87.6	4	Isotype	DH2
							2	12	28.2	87	4.5	Isotype	DH2
							2	13	27.1	85.8	4	Isotype	DH2
							3	1	25.8	84.6	5	aCD44	DH2
							3	2	30.3	96.2	1.5	aCD44	DH2
							3	4	28.9	88.1	7	aCD44	DH2
							3	5	29	87.6	5.5	aCD44	DH2
							3	7	22.6	81.6	6.5	aCD44	DH2
							3	8	26.8	93.4	2.5	aCD44	DH2
							3	9	27	83.6	5.5	Isotype	DH2
							3	10	24.9	79.8	7	Isotype	DH2
							3	11	26.3	81.4	5	Isotype	DH2
							3	12	26.5	81.8	6	Isotype	DH2
							3	13	25.6	81	6	Isotype	DH2
							4	1	25	82	5	aCD44	DH2
							4	2	30.6	97.1	1.5	aCD44	DH2
							4	4	0	0	0	aCd44	DH2
							4	5	27.8	84	6.5	aCD44	DH2
							4	7	21.7	78.3	7.5	aCD44	DH2
							4	8	27.6	96.2	1.5	aCD44	DH2
							4	9	26.1	80.8	5.5	Isotype	DH2
							4	10	24	76.9	7	Isotype	DH2
							4	11	25.5	79	6	Isotype	DH2
							4	12	25.6	79	7	Isotype	DH2
							4	13	24.8	78.5	7	Isotype	DH2
							0	1	31	100	0	aCD44	DH4
							0	2	34.6	100	0	aCD44	DH4
							0	3	28.1	100	0	aCD44	DH4
							0	4	35	100	0	aCD44	DH4
							0	5	29.4	100	0	aCD44	DH4
							0	6	31.5	100	0	aCD44	DH4
							0	7	32.8	100	0	aCD44	DH4
							0	8	27.9	100	0	aCD44	DH4
							0	9	32.6	100	0	aCD44	DH4
							0	10	35.6	100	0	aCD44	DH4
							0	11	30	100	0	Isotype	DH4
							0	12	30.8	100	0	Isotype	DH4
							0	13	29.2	100	0	Isotype	DH4
							0	14	30.5	100	0	Isotype	DH4
							0	15	27.8	100	0	Isotype	DH4
							0	16	30.2	100	0	Isotype	DH4
							0	17	28.3	100	0	Isotype	DH4
							0	18	33.3	100	0	Isotype	DH4
							0	19	30.7	100	0	Isotype	DH4
							0	20	30.7	100	0	Isotype	DH4
							1	1	30	96.8	2	aCD44	DH4
							1	2	32.9	95.1	1	aCD44	DH4
							1	3	27.1	96.4	1	aCD44	DH4
							1	4	33.8	96.6	1	aCD44	DH4
							1	5	28.3	96.3	1	aCD44	DH4
							1	6	31	98.4	3	aCD44	DH4
							1	7	30.2	92.1	3	aCD44	DH4
							1	8	27.1	97.1	1.5	aCD44	DH4
							1	9	32.6	100	0.5	aCD44	DH4
							1	10	33.4	93.8	2	aCD44	DH4
							1	11	28.3	94.3	3	Isotype	DH4
							1	12	30	97.4	2	Isotype	DH4
							1	13	28.6	97.9	1.5	Isotype	DH4
							1	14	29.4	96.4	2	Isotype	DH4
							1	15	27	97.1	1	Isotype	DH4
							1	16	29	96	2.5	Isotype	DH4
							1	17	27	95.4	1.5	Isotype	DH4
							1	18	31.8	95.5	2.5	Isotype	DH4
							1	19	29.6	96.4	2	Isotype	DH4
							1	20	30.6	99.7	1	Isotype	DH4
							2	1	28.2	91	4	aCD44	DH4
							2	2	31.1	89.9	4	aCD44	DH4
							2	3	25.3	90	2.5	aCD44	DH4
							2	4	30.8	88	3.5	aCD44	DH4
							2	5	26.2	89.1	3.5	aCD44	DH4
							2	6	28.5	90.5	2.5	aCD44	DH4
							2	7	28.4	86.6	5	aCD44	DH4
							2	8	26	93.2	2.5	aCD44	DH4
							2	9	30.6	93.9	5	aCD44	DH4
							2	10	33.5	94.1	3.5	aCD44	DH4
							2	11	25.9	86.3	3.5	Isotype	DH4
							2	12	28.5	92.5	3.5	Isotype	DH4
							2	13	26.6	91.1	3	Isotype	DH4
							2	14	28.5	93.4	4	Isotype	DH4
							2	15	25.6	92.1	2.5	Isotype	DH4
							2	16	26.9	89.1	5	Isotype	DH4
							2	17	25.7	90.8	3.5	Isotype	DH4
							2	18	29.6	88.9	4	Isotype	DH4
							2	19	27.4	89.3	4	Isotype	DH4
							2	20	27.9	90.9	4	Isotype	DH4
							3	1	26.2	84.5	6.5	aCD44	DH4
							3	2	29.5	85.3	6.5	aCD44	DH4
							3	3	23.9	85.1	5.5	aCD44	DH4
							3	4	29.4	84	6.5	aCD44	DH4
							3	5	25	85	4.5	aCD44	DH4
							3	6	26.6	84.4	5	aCD44	DH4
							3	7	26.9	82	5	aCD44	DH4
							3	8	24.4	87.5	4	aCD44	DH4
							3	9	27.9	85.6	6	aCD44	DH4
							3	10	34.1	95.8	2	aCD44	DH4
							3	11	24.3	81	6	Isotype	DH4
							3	12	26.1	84.7	5.5	Isotype	DH4
							3	13	24.4	83.6	5	Isotype	DH4
							3	14	26.2	85.9	4.5	Isotype	DH4
							3	15	23.5	84.5	5.5	Isotype	DH4
							3	16	25	82.8	6.5	Isotype	DH4
							3	17	24	84.8	5.5	Isotype	DH4
							3	18	27.6	82.9	6	Isotype	DH4
							3	19	25.6	83.4	6	Isotype	DH4
							3	20	26.1	85	5	Isotype	DH4
							4	1	24.7	79.7	7.5	aCD44	DH4
							4	2	28.8	83.2	7	aCD44	DH4
							4	3	23.1	82.2	6	aCD44	DH4
							4	4	27.8	79.4	7.5	aCD44	DH4
							4	5	23.7	80.6	5.5	aCD44	DH4
							4	6	26.4	83.8	5	aCD44	DH4
							4	7	26.8	81.7	6	aCD44	DH4
							4	8	25.1	90	5.5	aCD44	DH4
							4	9	26.8	82.2	5	aCD44	DH4
							4	10	34.8	97.8	3	aCD44	DH4
							4	11	22.9	76.3	7	Isotype	DH4
							4	12	24.6	79.9	6.5	Isotype	DH4
							4	13	23.4	80.1	6	Isotype	DH4
							4	14	26.4	86.6	5	Isotype	DH4
							4	15	22.3	80.2	6	Isotype	DH4
							4	16	23.8	78.8	7.5	Isotype	DH4
							4	17	22.8	80.6	6	Isotype	DH4
							4	18	26.2	78.7	7	Isotype	DH4
							4	19	24.4	79.5	7.5	Isotype	DH4
							4	20	25.5	83.1	6	Isotype	DH4
							5	1	0	0	0	aCD44	DH4
							5	2	0	0	0	aCD44	DH4
							5	3	0	0	0	aCD44	DH4
							5	4	0	0	0	aCD44	DH4
							5	5	0	0	0	aCD44	DH4
							5	6	27.9	88.6	4.5	aCD44	DH4
							5	7	27.8	84.8	6	aCD44	DH4
							5	8	26.2	93.9	3	aCD44	DH4
							5	9	27.9	85.6	4.5	aCD44	DH4
							5	10	35.1	98.6	2	aCD44	DH4
							5	11	0	0	0	Isotype	DH4
							5	12	0	0	0	Isotype	DH4
							5	13	0	0	0	Isotype	DH4
							5	14	0	0	0	Isotype	DH4
							5	15	0	0	0	Isotype	DH4
							5	16	22.3	73.8	7.5	Isotype	DH4
							5	17	21.7	76.7	7	Isotype	DH4
							5	18	24.3	73	6.5	Isotype	DH4
							5	19	26.1	85	5	Isotype	DH4
							5	20	25.6	83.4	5	Isotype	DH4
							6	1	0	0	0	aCD44	DH4
							6	2	0	0	0	aCD44	DH4
							6	3	0	0	0	aCD44	DH4
							6	4	0	0	0	aCD44	DH4
							6	5	0	0	0	aCD44	DH4
							6	6	28.8	91.4	4.5	aCD44	DH4
							6	7	29	88.4	4	aCD44	DH4
							6	8	27.2	97.5	2	aCD44	DH4
							6	9	29	89	3.5	aCD44	DH4
							6	10	35.9	100.8	0.5	aCD44	DH4
							6	11	0	0	0	Isotype	DH4
							6	12	0	0	0	Isotype	DH4
							6	13	0	0	0	Isotype	DH4
							6	14	0	0	0	Isotype	DH4
							6	15	0	0	0	Isotype	DH4
							6	16	21.3	70.5	8	Isotype	DH4
							6	17	20.5	72.4	7	Isotype	DH4
							6	18	23.9	71.8	6	Isotype	DH4
							6	19	25.4	82.7	5.5	Isotype	DH4
							6	20	26.4	86	5	Isotype	DH4
							7	1	0	0	0	aCD44	DH4
							7	2	0	0	0	aCD44	DH4
							7	3	0	0	0	aCD44	DH4
							7	4	0	0	0	aCD44	DH4
							7	5	0	0	0	aCD44	DH4
							7	6	29.4	93.3	2.5	aCD44	DH4
							7	7	29.9	91.2	4	aCD44	DH4
							7	8	27.6	98.9	2	aCD44	DH4
							7	9	29.6	90.8	3	aCD44	DH4
							7	10	35.7	100.3	1	aCD44	DH4
							7	11	0	0	0	Isotype	DH4
							7	12	0	0	0	Isotype	DH4
							7	13	0	0	0	Isotype	DH4
							7	14	0	0	0	Isotype	DH4
							7	15	0	0	0	Isotype	DH4
							7	16	20.5	67.9	8.5	Isotype	DH4
							7	17	19.8	70	7	Isotype	DH4
							7	18	24.3	73	6	Isotype	DH4
							7	19	26.6	86.6	4.5	Isotype	DH4
							7	20	26.7	87	4	Isotype	DH4
							8	1	0	0	0	aCD44	DH4
							8	2	0	0	0	aCD44	DH4
							8	3	0	0	0	aCD44	DH4
							8	4	0	0	0	aCD44	DH4
							8	5	0	0	0	aCD44	DH4
							8	6	29.3	90.2	4	aCD44	DH4
							8	7	29.3	87.5	5	aCD44	DH4
							8	8	27.4	95.7	2	aCD44	DH4
							8	9	30.1	90.2	3	aCD44	DH4
							8	10	35.9	100.8	1	aCD44	DH4
							8	11	0	0	0	Isotype	DH4
							8	12	0	0	0	Isotype	DH4
							8	13	0	0	0	Isotype	DH4
							8	14	0	0	0	Isotype	DH4
							8	15	0	0	0	Isotype	DH4
							8	16	0	0	0	Isotype	DH4
							8	17	0	0	0	Isotype	DH4
							8	18	24.9	75.1	6.5	Isotype	DH4
							8	19	27.2	86.3	4.5	Isotype	DH4
							8	20	26.6	89.9	4	Isotype	DH4
							9	1	0	0	0	aCD44	DH4
							9	2	0	0	0	aCD44	DH4
							9	3	0	0	0	aCD44	DH4
							9	4	0	0	0	aCD44	DH4
							9	5	0	0	0	aCD44	DH4
							9	6	28.4	90.2	4	aCD44	DH4
							9	7	28.7	87.5	4.5	aCD44	DH4
							9	8	26.7	95.7	2	aCD44	DH4
							9	9	29.4	90.2	4.5	aCD44	DH4
							9	10	35.2	98.9	2.5	aCD44	DH4
							9	11	0	0	0	Isotype	DH4
							9	12	0	0	0	Isotype	DH4
							9	13	0	0	0	Isotype	DH4
							9	14	0	0	0	Isotype	DH4
							9	15	0	0	0	Isotype	DH4
							9	16	0	0	0	Isotype	DH4
							9	17	0	0	0	Isotype	DH4
							9	18	25	75.1	7	Isotype	DH4
							9	19	26.5	86.3	4.5	Isotype	DH4
							9	20	27.6	89.9	5	Isotype	DH4
							10	1	0	0	0	aCD44	DH4
							10	2	0	0	0	aCD44	DH4
							10	3	0	0	0	aCD44	DH4
							10	4	0	0	0	aCD44	DH4
							10	5	0	0	0	aCD44	DH4
							10	6	29.4	93.3	4	aCD44	DH4
							10	7	29.6	90.2	3.5	aCD44	DH4
							10	8	27.6	98.9	2	aCD44	DH4
							10	9	30.2	92.6	4.5	aCD44	DH4
							10	10	35.2	98.9	2.5	aCD44	DH4
							10	11	0	0	0	Isotype	DH4
							10	12	0	0	0	Isotype	DH4
							10	13	0	0	0	Isotype	DH4
							10	14	0	0	0	Isotype	DH4
							10	15	0	0	0	Isotype	DH4
							10	16	0	0	0	Isotype	DH4
							10	17	0	0	0	Isotype	DH4
							10	18	26	78.1	7	Isotype	DH4
							10	19	28.1	91.5	3.5	Isotype	DH4
							10	20	27.8	90.6	4	Isotype	DH4
							0	1	28.1	100	0	aCD44	DH5
							0	2	29.7	100	0	aCD44	DH5
							0	3	29.1	100	0	aCD44	DH5
							0	4	28.9	100	0	aCD44	DH5
							0	5	32.4	100	0	aCD44	DH5
							0	6	30.9	100	0	aCD44	DH5
							0	7	33.3	100	0	aCD44	DH5
							0	8	32.1	100	0	aCD44	DH5
							0	9	31.2	100	0	aCD44	DH5
							0	10	32.1	100	0	aCD44	DH5
							0	11	33.4	100	0	aCD44	DH5
							0	12	30.3	100	0	aCD44	DH5
							0	13	29.4	100	0	aCD44	DH5
							0	14	32.2	100	0	aCD44	DH5
							0	15	33.2	100	0	aCD44	DH5
							0	16	32.3	100	0	Isotype	DH5
							0	17	30.4	100	0	Isotype	DH5
							0	18	30.7	100	0	Isotype	DH5
							0	19	32.3	100	0	Isotype	DH5
							0	20	32.2	100	0	Isotype	DH5
							0	21	33.8	100	0	Isotype	DH5
							0	22	31.8	100	0	Isotype	DH5
							0	23	29	100	0	Isotype	DH5
							0	24	26.3	100	0	Isotype	DH5
							0	25	30.3	100	0	Isotype	DH5
							0	26	29.6	100	0	Isotype	DH5
							0	27	35	100	0	Isotype	DH5
							0	28	33.2	100	0	Isotype	DH5
							0	29	30.6	100	0	Isotype	DH5
							0	30	34.1	100	0	Isotype	DH5
							1	1	27.1	96.4	3	aCD44	DH5
							1	2	29.1	98	1	aCD44	DH5
							1	3	28.5	97.9	1	aCD44	DH5
							1	4	28.4	98.3	1	aCD44	DH5
							1	5	32.3	99.7	1.5	aCD44	DH5
							1	6	29.7	96.1	1.5	aCD44	DH5
							1	7	32.5	97.6	1.5	aCD44	DH5
							1	8	31	96.6	1	aCD44	DH5
							1	9	30.4	97.4	1	aCD44	DH5
							1	10	32	99.7	1	aCD44	DH5
							1	11	32.4	97	1.5	aCD44	DH5
							1	12	29.9	98.7	1.5	aCD44	DH5
							1	13	28.1	95.6	1	aCD44	DH5
							1	14	31.2	96.9	1	aCD44	DH5
							1	15	32.4	97.6	1	aCD44	DH5
							1	16	31.6	97.8	1.5	Isotype	DH5
							1	17	29.7	97.7	1	Isotype	DH5
							1	18	30	97.7	1	Isotype	DH5
							1	19	31.2	96.6	1.5	Isotype	DH5
							1	20	31.1	96.6	1	Isotype	DH5
							1	21	31.4	92.9	3	Isotype	DH5
							1	22	31.6	99.4	1.5	Isotype	DH5
							1	23	27.7	95.5	1	Isotype	DH5
							1	24	26.4	100.4	0	Isotype	DH5
							1	25	29.9	98.7	1.5	Isotype	DH5
							1	26	28.3	95.6	1	Isotype	DH5
							1	27	34.3	98	1.5	Isotype	DH5
							1	28	33.1	99.7	1	Isotype	DH5
							1	29	30.2	98.7	1.5	Isotype	DH5
							1	30	34.1	100	1.5	Isotype	DH5
							2	1	25	89	4	aCD44	DH5
							2	2	27.5	92.6	2.5	aCD44	DH5
							2	3	25.8	88.7	3	aCD44	DH5
							2	4	25.8	89.3	3	aCD44	DH5
							2	5	32.7	100.9	0	aCD44	DH5
							2	6	26.9	87.1	3.5	aCD44	DH5
							2	7	29.4	88.3	3	aCD44	DH5
							2	8	28.6	89.1	3	aCD44	DH5
							2	9	27.8	89.1	3	aCD44	DH5
							2	10	30	93.5	4	aCD44	DH5
							2	11	29.8	89.2	3.5	aCD44	DH5
							2	12	26.1	86.1	4	aCD44	DH5
							2	13	25	85	3	aCD44	DH5
							2	14	29.2	90.7	2.5	aCD44	DH5
							2	15	29.7	89.5	4	aCD44	DH5
							2	16	28.6	88.5	3.5	Isotype	DH5
							2	17	27.6	90.8	2	Isotype	DH5
							2	18	27.8	90.6	2	Isotype	DH5
							2	19	29	89.8	3.5	Isotype	DH5
							2	20	29.4	91.3	2	Isotype	DH5
							2	21	29	85.8	4	Isotype	DH5
							2	22	27.8	87.4	3.5	Isotype	DH5
							2	23	25.4	87.6	3.5	Isotype	DH5
							2	24	23.6	89.7	3	Isotype	DH5
							2	25	27.5	90.8	2	Isotype	DH5
							2	26	24.9	84.1	4	Isotype	DH5
							2	27	31.7	90.6	2.5	Isotype	DH5
							2	28	30	90.4	2.5	Isotype	DH5
							2	29	27.3	89.2	6.5	Isotype	DH5
							2	30	31.8	93.3	3	Isotype	DH5
							3	1	23.5	83.6	6	aCD44	DH5
							3	2	25.5	85.9	3.5	aCD44	DH5
							3	3	24.3	83.5	4	aCD44	DH5
							3	4	24.3	84.1	5.5	aCD44	DH5
							3	5	32.3	99.7	1	aCD44	DH5
							3	6	24.8	80.3	5	aCD44	DH5
							3	7	27.3	82	4.5	aCD44	DH5
							3	8	26.6	82.9	5	aCD44	DH5
							3	9	26.3	84.3	4	aCD44	DH5
							3	10	28.5	88.8	3.5	aCD44	DH5
							3	11	27.3	81.7	5	aCD44	DH5
							3	12	24	79.2	6	aCD44	DH5
							3	13	23.2	78.9	5.5	aCD44	DH5
							3	14	27.1	84.2	5.5	aCD44	DH5
							3	15	27.5	82.8	6	aCD44	DH5
							3	16	26.4	81.7	7	Isotype	DH5
							3	17	26.9	88.5	3	Isotype	DH5
							3	18	26.8	87.3	3.5	Isotype	DH5
							3	19	26.5	82	5	Isotype	DH5
							3	20	28.3	87.9	3.5	Isotype	DH5
							3	21	27.6	81.7	5.5	Isotype	DH5
							3	22	26.6	83.6	4.5	Isotype	DH5
							3	23	23.4	80.7	6	Isotype	DH5
							3	24	23.4	89	4	Isotype	DH5
							3	25	28.8	95	2.5	Isotype	DH5
							3	26	23	77.7	6	Isotype	DH5
							3	27	29.3	83.7	4.5	Isotype	DH5
							3	28	26.8	80.7	5	Isotype	DH5
							3	29	25.9	84.6	5.5	Isotype	DH5
							3	30	30.6	89.7	4.5	Isotype	DH5
							4	1	22.4	79.7	6.5	aCD44	DH5
							4	2	25.7	86.5	3	aCD44	DH5
							4	3	25.4	87.3	3	aCD44	DH5
							4	4	23.2	80.3	5	aCD44	DH5
							4	5	32.5	100.3	0.5	aCD44	DH5
							4	6	24.4	79	6.5	aCD44	DH5
							4	7	26.4	79.3	5.5	aCD44	DH5
							4	8	26.1	81.3	4.5	aCD44	DH5
							4	9	26.1	83.7	4	aCD44	DH5
							4	10	27.8	86.6	3.5	aCD44	DH5
							4	11	26.4	79	7	aCD44	DH5
							4	12	22.8	75.2	6.5	aCD44	DH5
							4	13	22.2	75.5	6	aCD44	DH5
							4	14	26.3	81.7	5	aCD44	DH5
							4	15	26.4	79.5	7	aCD44	DH5
							4	16	25.1	77.7	7	Isotype	DH5
							4	17	26.5	87.2	4	Isotype	DH5
							4	18	27.1	88.3	4.5	Isotype	DH5
							4	19	27	83.6	5	Isotype	DH5
							4	20	27.1	84.2	5	Isotype	DH5
							4	21	26.8	79.3	9.5	Isotype	DH5
							4	22	27	84.9	4.5	Isotype	DH5
							4	23	22.5	77.6	6	Isotype	DH5
							4	24	23.5	89.4	3.5	Isotype	DH5
							4	25	25.5	84.2	5	Isotype	DH5
							4	26	22.6	76.4	7	Isotype	DH5
							4	27	27.6	78.9	6.5	Isotype	DH5
							4	28	25.4	76.5	7	Isotype	DH5
							4	29	24	78.4	6	Isotype	DH5
							4	30	28.9	84.8	5.5	Isotype	DH5
							5	1	0	0	0	aCD44	DH5
							5	2	0	0	0	aCD44	DH5
							5	3	0	0	0	aCD44	DH5
							5	4	0	0	0	aCD44	DH5
							5	5	0	0	0	aCD44	DH5
							5	6	25	80.9	5	aCD44	DH5
							5	7	26.6	79.9	5	aCD44	DH5
							5	8	29.1	90.7	2.5	aCD44	DH5
							5	9	26.3	84.3	4.5	aCD44	DH5
							5	10	28.9	90	3	aCD44	DH5
							5	11	0	0	0	aCD44	DH5
							5	12	0	0	0	aCD44	DH5
							5	13	0	0	0	aCD44	DH5
							5	14	27.5	85.4	4.5	aCD44	DH5
							5	15	0	0	0	aCD44	DH5
							5	16	0	0	0	Isotype	DH5
							5	17	0	0	0	Isotype	DH5
							5	18	0	0	0	Isotype	DH5
							5	19	0	0	0	Isotype	DH5
							5	20	0	0	0	Isotype	DH5
							5	21	0	0	0	Isotype	DH5
							5	22	27	84.9	5.5	Isotype	DH5
							5	23	23.2	80	5	Isotype	DH5
							5	24	25.2	95.8	1	Isotype	DH5
							5	25	27.3	90.1	2	Isotype	DH5
							5	26	0	0	0	Isotype	DH5
							5	27	0	0	0	Isotype	DH5
							5	28	0	0	0	Isotype	DH5
							5	29	24.5	80.1	6	Isotype	DH5
							5	30	24.3	71.3	5.5	Isotype	DH5
							6	1	0	0	0	aCD44	DH5
							6	2	0	0	0	aCD44	DH5
							6	3	0	0	0	aCD44	DH5
							6	4	0	0	0	aCD44	DH5
							6	5	0	0	0	aCD44	DH5
							6	6	25.2	81.6	5	aCD44	DH5
							6	7	25.5	76.6	6.5	aCD44	DH5
							6	8	28.6	89.1	3	aCD44	DH5
							6	9	25.3	81.1	4.5	aCD44	DH5
							6	10	27.4	85.4	3.5	aCD44	DH5
							6	11	0	0	0	aCD44	DH5
							6	12	0	0	0	aCD44	DH5
							6	13	0	0	0	aCD44	DH5
							6	14	26.7	82.9	5	aCD44	DH5
							6	15	0	0	0	aCD44	DH5
							6	16	0	0	0	Isotype	DH5
							6	17	0	0	0	Isotype	DH5
							6	18	0	0	0	Isotype	DH5
							6	19	0	0	0	Isotype	DH5
							6	20	0	0	0	Isotype	DH5
							6	21	0	0	0	Isotype	DH5
							6	22	25.9	81.4	5	Isotype	DH5
							6	23	22	75.9	6	Isotype	DH5
							6	24	25.4	96.6	1	Isotype	DH5
							6	25	28.1	92.7	2	Isotype	DH5
							6	26	0	0	0	Isotype	DH5
							6	27	0	0	0	Isotype	DH5
							6	28	0	0	0	Isotype	DH5
							6	29	22.9	74.8	8	Isotype	DH5
							6	30	28	82.1	4.5	Isotype	DH5
							7	1	0	0	0	aCD44	DH5
							7	2	0	0	0	aCD44	DH5
							7	3	0	0	0	aCD44	DH5
							7	4	0	0	0	aCD44	DH5
							7	5	0	0	0	aCD44	DH5
							7	6	25.4	82.2	4	aCD44	DH5
							7	7	0	0	0	aCD44	DH5
							7	8	29.8	92.8	2	aCD44	DH5
							7	9	26.3	84.3	4	aCD44	DH5
							7	10	27.4	85.4	3	aCD44	DH5
							7	11	0	0	0	aCD44	DH5
							7	12	0	0	0	aCD44	DH5
							7	13	0	0	0	aCD44	DH5
							7	14	26.8	83.2	4	aCD44	DH5
							7	15	0	0	0	aCD44	DH5
							7	16	0	0	0	Isotype	DH5
							7	17	0	0	0	Isotype	DH5
							7	18	0	0	0	Isotype	DH5
							7	19	0	0	0	Isotype	DH5
							7	20	0	0	0	Isotype	DH5
							7	21	0	0	0	Isotype	DH5
							7	22	26	81.8	4	Isotype	DH5
							7	23	26	0	0	Isotype	DH5
							7	24	28.7	98.9	1	Isotype	DH5
							7	25	0	94.7	2	Isotype	DH5
							7	26	0	0	0	Isotype	DH5
							7	27	0	0	0	Isotype	DH5
							7	28	0	0	0	Isotype	DH5
							7	29	0	0	0	Isotype	DH5
							7	30	27.9	81.8	6	Isotype	DH5
							8	1	0	0	0	aCD44	DH5
							8	2	0	0	0	aCD44	DH5
							8	3	0	0	0	aCD44	DH5
							8	4	0	0	0	aCD44	DH5
							8	5	0	0	0	aCD44	DH5
							8	6	24.5	79.3	5	aCD44	DH5
							8	7	0	0	0	aCD44	DH5
							8	8	29.9	95.3	1	aCD44	DH5
							8	9	25.9	84.6	4	aCD44	DH5
							8	10	27.2	87.2	3	aCD44	DH5
							8	11	0	0	0	aCD44	DH5
							8	12	0	0	0	aCD44	DH5
							8	13	0	0	0	aCD44	DH5
							8	14	26.8	88.5	3	aCD44	DH5
							8	15	0	0	0	aCD44	DH5
							8	16	0	0	0	Isotype	DH5
							8	17	0	0	0	Isotype	DH5
							8	18	0	0	0	Isotype	DH5
							8	19	0	0	0	Isotype	DH5
							8	20	0	0	0	Isotype	DH5
							8	21	0	0	0	Isotype	DH5
							8	22	26	83.3	4	Isotype	DH5
							8	23	0	0	0	Isotype	DH5
							8	24	25.4	98.9	1	Isotype	DH5
							8	25	28.9	100	0	Isotype	DH5
							8	26	0	0	0	Isotype	DH5
							8	27	0	0	0	Isotype	DH5
							8	28	0	0	0	Isotype	DH5
							8	29	0	0	0	Isotype	DH5
							8	30	27.5	80.4	4	Isotype	DH5
							9	1	0	0	0	aCD44	DH5
							9	2	0	0	0	aCD44	DH5
							9	3	0	0	0	aCD44	DH5
							9	4	0	0	0	aCD44	DH5
							9	5	0	0	0	aCD44	DH5
							9	6	25.4	82.2	4	aCD44	DH5
							9	7	0	0	0	aCD44	DH5
							9	8	30.6	95.3	1	aCD44	DH5
							9	9	26.4	84.6	3	aCD44	DH5
							9	10	28	87.2	3	aCD44	DH5
							9	11	0	0	0	aCD44	DH5
							9	12	0	0	0	aCD44	DH5
							9	13	0	0	0	aCD44	DH5
							9	14	28.5	88.5	4.5	aCD44	DH5
							9	15	0	0	0	aCD44	DH5
							9	16	0	0	0	Isotype	DH5
							9	17	0	0	0	Isotype	DH5
							9	18	0	0	0	Isotype	DH5
							9	19	0	0	0	Isotype	DH5
							9	20	0	0	0	Isotype	DH5
							9	21	0	0	0	Isotype	DH5
							9	22	26.5	83.3	5.5	Isotype	DH5
							9	23	0	0	0	Isotype	DH5
							9	24	26	98.9	1	Isotype	DH5
							9	25	30.3	100	0	Isotype	DH5
							9	26	0	0	0	Isotype	DH5
							9	27	0	0	0	Isotype	DH5
							9	28	0	0	0	Isotype	DH5
							9	29	0	0	0	Isotype	DH5
							9	30	27.4	80.4	5.5	Isotype	DH5
							10	1	0	0	0	aCD44	DH5
							10	2	0	0	0	aCD44	DH5
							10	3	0	0	0	aCD44	DH5
							10	4	0	0	0	aCD44	DH5
							10	5	0	0	0	aCD44	DH5
							10	6	25.8	83.5	4	aCD44	DH5
							10	7	0	0	0	aCD44	DH5
							10	8	30.9	96.3	1	aCD44	DH5
							10	9	26.6	85.3	3	aCD44	DH5
							10	10	28.5	88.8	3	aCD44	DH5
							10	11	0	0	0	aCD44	DH5
							10	12	0	0	0	aCD44	DH5
							10	13	0	0	0	aCD44	DH5
							10	14	28.4	88.2	4.5	aCD44	DH5
							10	15	0	0	0	aCD44	DH5
							10	16	0	0	0	Isotype	DH5
							10	17	0	0	0	Isotype	DH5
							10	18	0	0	0	Isotype	DH5
							10	19	0	0	0	Isotype	DH5
							10	20	0	0	0	Isotype	DH5
							10	21	0	0	0	Isotype	DH5
							10	22	26.9	84.6	5.5	Isotype	DH5
							10	23	0	0	0	Isotype	DH5
							10	24	25.5	97	1	Isotype	DH5
							10	25	29.7	98	1	Isotype	DH5
							10	26	0	0	0	Isotype	DH5
							10	27	0	0	0	Isotype	DH5
							10	28	0	0	0	Isotype	DH5
							10	29	0	0	0	Isotype	DH5
							10	30	27.6	80.9	4	Isotype	DH5
							11	1	0	0	0	aCD44	DH5
							11	2	0	0	0	aCD44	DH5
							11	3	0	0	0	aCD44	DH5
							11	4	0	0	0	aCD44	DH5
							11	5	0	0	0	aCD44	DH5
							11	6	25.8	83.5	4	aCD44	DH5
							11	7	0	0	0	aCD44	DH5
							11	8	31.7	98.8	1	aCD44	DH5
							11	9	27.1	86.9	3	aCD44	DH5
							11	10	28.2	87.9	3	aCD44	DH5
							11	11	0	0	0	aCD44	DH5
							11	12	0	0	0	aCD44	DH5
							11	13	0	0	0	aCD44	DH5
							11	14	29.2	90.7	2	aCD44	DH5
							11	15	0	0	0	aCD44	DH5
							11	16	0	0	0	Isotype	DH5
							11	17	0	0	0	Isotype	DH5
							11	18	0	0	0	Isotype	DH5
							11	19	0	0	0	Isotype	DH5
							11	20	0	0	0	Isotype	DH5
							11	21	0	0	0	Isotype	DH5
							11	22	26.9	84.6	4	Isotype	DH5
							11	23	0	0	0	Isotype	DH5
							11	24	25.5	97	1	Isotype	DH5
							11	25	29.7	98	1	Isotype	DH5
							11	26	0	0	0	Isotype	DH5
							11	27	0	0	0	Isotype	DH5
							11	28	0	0	0	Isotype	DH5
							11	29	0	0	0	Isotype	DH5
							11	30	27.8	81.5	4	Isotype	DH5
							0	1	31	100	0	aCD44	DH25
							0	2	32.8	100	0	aCD44	DH25
							0	3	31.9	100	0	aCD44	DH25
							0	4	29.9	100	0	Isotype	DH25
							0	5	31.5	100	0	Isotype	DH25
							0	6	35.7	100	0	aCD44	DH25
							0	7	32	100	0	aCD44	DH25
							0	8	35.1	100	0	aCD44	DH25
							0	9	30.8	100	0	Isotype	DH25
							0	10	30.5	100	0	Isotype	DH25
							0	11	28.7	100	0	aCD44	DH25
							0	12	29.1	100	0	aCD44	DH25
							0	13	31.6	100	0	Isotype	DH25
							0	14	27.4	100	0	Isotype	DH25
							0	15	29	100	0	Isotype	DH25
							1	1	30.3	97.7	1	aCD44	DH25
							1	2	31.9	97.3	1	aCD44	DH25
							1	3	31	97.2	1	aCD44	DH25
							1	4	29.8	99.7	1	Isotype	DH25
							1	5	30.7	97.5	1	Isotype	DH25
							1	6	33.8	94.7	2	aCD44	DH25
							1	7	31	96.9	1	aCD44	DH25
							1	8	34.1	97.2	1	aCD44	DH25
							1	9	29.7	96.4	1	Isotype	DH25
							1	10	29.7	97.4	1	Isotype	DH25
							1	11	27.8	96.9	1	aCD44	DH25
							1	12	28	96.2	1	aCD44	DH25
							1	13	30.6	96.8	1	Isotype	DH25
							1	14	26.4	96.4	1	Isotype	DH25
							1	15	28.2	97.2	1	Isotype	DH25
							2	1	29	93.5	3	aCD44	DH25
							2	2	30.8	93.9	2.5	aCD44	DH25
							2	3	30.9	96.9	2	aCD44	DH25
							2	4	27.7	92.6	3	Isotype	DH25
							2	5	28.4	90.2	2.5	Isotype	DH25
							2	6	33.9	95	2	aCD44	DH25
							2	7	29.5	92.2	2.5	aCD44	DH25
							2	8	32.8	93.4	3	aCD44	DH25
							2	9	28.5	92.5	3	Isotype	DH25
							2	10	27.9	91.5	3	Isotype	DH25
							2	11	26.6	92.7	2.5	aCD44	DH25
							2	12	28.5	97.9	1.5	aCD44	DH25
							2	13	29	91.8	2.5	Isotype	DH25
							2	14	24.5	89.4	4	Isotype	DH25
							2	15	26	89.7	3.5	Isotype	DH25
							3	1	27	87.1	4	aCD44	DH25
							3	2	29.6	90.2	2.5	aCD44	DH25
							3	3	28	87.8	3.5	aCD44	DH25
							3	4	25.2	84.3	6.5	Isotype	DH25
							3	5	25.6	81.3	5	Isotype	DH25
							3	6	35.1	98.3	2.5	aCD44	DH25
							3	7	26.6	83.1	5	aCD44	DH25
							3	8	28.8	82.1	5	aCD44	DH25
							3	9	25.5	82.8	4.5	Isotype	DH25
							3	10	25.9	84.9	5	Isotype	DH25
							3	11	25.1	87.5	4.5	aCD44	DH25
							3	12	28.9	99.3	1.5	aCD44	DH25
							3	13	26.8	84.8	5.5	Isotype	DH25
							3	14	23	83.9	5	Isotype	DH25
							3	15	24.5	84.5	5	Isotype	DH25
							4	1	28.2	91	4	aCD44	DH25
							4	2	29.8	90.9	2.5	aCD44	DH25
							4	3	28.3	88.7	4.5	aCD44	DH25
							4	4	24.5	81.9	6	Isotype	DH25
							4	5	25	79.4	6.5	Isotype	DH25
							4	6	35.7	100	1	aCD44	DH25
							4	7	26.4	82.5	5.5	aCD44	DH25
							4	8	28.7	81.8	5.5	aCD44	DH25
							4	9	24.9	80.8	5	Isotype	DH25
							4	10	25.4	83.3	5.5	Isotype	DH25
							4	11	23.9	83.3	6	aCD44	DH25
							4	12	29	99.7	2	aCD44	DH25
							4	13	26.3	83.2	7.5	Isotype	DH25
							4	14	21.9	79.9	7.5	Isotype	DH25
							4	15	23.9	82.4	6.5	Isotype	DH25
							0	1	28.8	100	0	aCD44	DH6
							0	2	28.7	100	0	aCD44	DH6
							0	3	30.5	100	0	aCD44	DH6
							0	4	27	100	0	aCD44	DH6
							0	5	30.2	100	0	aCD44	DH6
							0	6	33.4	100	0	Isotype	DH6
							0	7	32.7	100	0	Isotype	DH6
							0	8	32	100	0	Isotype	DH6
							0	9	29.6	100	0	Isotype	DH6
							0	10	33.5	100	0	Isotype	DH6
							1	1	29.6	102.8	0	aCD44	DH6
							1	2	28.4	99	1	aCD44	DH6
							1	3	29.9	98	1	aCD44	DH6
							1	4	27.4	101.5	0	aCD44	DH6
							1	5	29.6	98	1	aCD44	DH6
							1	6	32.3	96.7	1	Isotype	DH6
							1	7	30.7	93.9	2	Isotype	DH6
							1	8	30.3	94.7	2	Isotype	DH6
							1	9	28.2	95.3	1	Isotype	DH6
							1	10	32.6	97.3	1	Isotype	DH6
							2	1	26.8	93.1	5	aCD44	DH6
							2	2	26.4	92	5	aCD44	DH6
							2	3	27.8	91.1	3	aCD44	DH6
							2	4	25.3	93.7	2.5	aCD44	DH6
							2	5	28.3	93.7	3.5	aCD44	DH6
							2	6	28.9	86.5	5	Isotype	DH6
							2	7	28.4	86.9	5	Isotype	DH6
							2	8	28.1	87.8	4.5	Isotype	DH6
							2	9	26.6	89.9	4	Isotype	DH6
							2	10	29.8	89	3	Isotype	DH6
							3	1	25.3	87.8	5	aCD44	DH6
							3	2	25.2	87.8	5	aCD44	DH6
							3	3	25.7	84.3	5	aCD44	DH6
							3	4	24	88.9	3.5	aCD44	DH6
							3	5	27	89.4	4.5	aCD44	DH6
							3	6	27.4	82	7	Isotype	DH6
							3	7	26.2	80.1	6.5	Isotype	DH6
							3	8	26.4	82.5	5	Isotype	DH6
							3	9	24.5	82.8	5.5	Isotype	DH6
							3	10	27.5	82.1	6	Isotype	DH6
							4	1	24.3	84.4	6.5	aCD44	DH6
							4	2	23.6	82.2	7	aCD44	DH6
							4	3	24.5	80.3	6	aCD44	DH6
							4	4	22.5	83.3	6	aCD44	DH6
							4	5	25.7	85.1	5.5	aCD44	DH6
							4	6	26	77.8	7	Isotype	DH6
							4	7	25.1	76.8	10	Isotype	DH6
							4	8	25	78.1	7	Isotype	DH6
							4	9	25	84.5	6	Isotype	DH6
							4	10	26	77.6	8.5	Isotype	DH6
							0	1	26.3	100	0	aCD44	DH9
							0	2	31	100	0	aCD44	DH9
							0	3	30.3	100	0	aCD44	DH9
							0	4	30	100	0	aCD44	DH9
							0	5	31.9	100	0	aCD44	DH9
							0	6	29.8	100	0	aCD44	DH9
							0	7	28.5	100	0	aCD44	DH9
							0	8	31.3	100	0	aCD44	DH9
							0	9	28.8	100	0	aCD44	DH9
							0	10	30.2	100	0	aCD44	DH9
							0	11	30	100	0	Isotype	DH9
							0	12	29.2	100	0	Isotype	DH9
							0	13	28.1	100	0	Isotype	DH9
							0	14	28.4	100	0	Isotype	DH9
							0	15	30.2	100	0	Isotype	DH9
							0	16	29.6	100	0	Isotype	DH9
							0	17	28.3	100	0	Isotype	DH9
							0	18	29.5	100	0	Isotype	DH9
							0	19	30.3	100	0	Isotype	DH9
							0	20	31.3	100	0	Isotype	DH9
							1	1	25.6	97.3	1	aCD44	DH9
							1	2	30.2	97.4	1	aCD44	DH9
							1	3	29.6	97.7	1	aCD44	DH9
							1	4	28.9	96.3	1	aCD44	DH9
							1	5	30.9	96.9	1.5	aCD44	DH9
							1	6	29.1	97.7	1	aCD44	DH9
							1	7	28.3	99.3	1	aCD44	DH9
							1	8	30.6	97.8	1	aCD44	DH9
							1	9	27.6	95.8	1	aCD44	DH9
							1	10	30.1	99.7	1	aCD44	DH9
							1	11	29.1	97	1	Isotype	DH9
							1	12	28.4	97.3	1.5	Isotype	DH9
							1	13	27.2	96.8	1	Isotype	DH9
							1	14	27.1	95.4	1	Isotype	DH9
							1	15	29.6	98	1	Isotype	DH9
							1	16	28.7	97	1.5	Isotype	DH9
							1	17	28.3	100	0	Isotype	DH9
							1	18	28.5	96.6	1	Isotype	DH9
							1	19	29.7	98	1	Isotype	DH9
							1	20	30.8	98.4	1	Isotype	DH9
							2	1	23.8	90.5	3	aCD44	DH9
							2	2	28.2	91	3	aCD44	DH9
							2	3	27.5	90.8	2.5	aCD44	DH9
							2	4	27.2	90.7	2.5	aCD44	DH9
							2	5	29.6	92.8	2.5	aCD44	DH9
							2	6	27.3	91.6	3	aCD44	DH9
							2	7	25.8	90.5	2.5	aCD44	DH9
							2	8	28.2	90.1	2.5	aCD44	DH9
							2	9	26.4	91.7	2.5	aCD44	DH9
							2	10	27.5	91.1	2.5	aCD44	DH9
							2	11	26.5	88.3	3.5	Isotype	DH9
							2	12	26.4	90.4	2.5	Isotype	DH9
							2	13	25.5	90.7	2.5	Isotype	DH9
							2	14	24.9	87.7	3.5	Isotype	DH9
							2	15	27	89.4	3.5	Isotype	DH9
							2	16	26.5	89.5	3.5	Isotype	DH9
							2	17	25.5	90.1	2.5	Isotype	DH9
							2	18	26.6	90.2	2.5	Isotype	DH9
							2	19	26.9	88.8	3.5	Isotype	DH9
							2	20	28	89.5	3.5	Isotype	DH9
							3	1	22.4	85.2	4.5	aCD44	DH9
							3	2	26.9	86.8	4.5	aCD44	DH9
							3	3	25.8	85.1	4	aCD44	DH9
							3	4	25.2	84	5	aCD44	DH9
							3	5	28.2	88.4	4	aCD44	DH9
							3	6	26.1	87.6	4	aCD44	DH9
							3	7	26.8	94	3.5	aCD44	DH9
							3	8	26.7	85.3	4	aCD44	DH9
							3	9	24.3	84.4	5	aCD44	DH9
							3	10	26.4	87.4	4.5	aCD44	DH9
							3	11	24.8	82.7	5.5	Isotype	DH9
							3	12	25.4	87	4.5	Isotype	DH9
							3	13	24.3	86.5	4	Isotype	DH9
							3	14	22.9	80.6	5	Isotype	DH9
							3	15	25.9	85.8	4.5	Isotype	DH9
							3	16	24.9	84.1	5.5	Isotype	DH9
							3	17	24.9	88	4	Isotype	DH9
							3	18	25	84.7	5.5	Isotype	DH9
							3	19	24.9	82.2	5	Isotype	DH9
							3	20	26.7	85.3	4	Isotype	DH9
							4	1	21.9	83.3	5	aCD44	DH9
							4	2	25.7	82.9	5.5	aCD44	DH9
							4	3	24.2	79.9	7	aCD44	DH9
							4	4	24.3	81	4.5	aCD44	DH9
							4	5	27.1	85	5	aCD44	DH9
							4	6	24.9	83.6	6.5	aCD44	DH9
							4	7	22.9	80.4	4.5	aCD44	DH9
							4	8	25	79.9	7.5	aCD44	DH9
							4	9	23.1	80.2	4.5	aCD44	DH9
							4	10	23.2	76.8	7	aCD44	DH9
							4	11	23.5	78.3	7	Isotype	DH9
							4	12	23.8	81.5	6	Isotype	DH9
							4	13	22.8	81.1	5	Isotype	DH9
							4	14	21.5	75.7	6	Isotype	DH9
							4	15	24.6	81.5	5.5	Isotype	DH9
							4	16	23.3	78.7	7	Isotype	DH9
							4	17	23.5	83	6.5	Isotype	DH9
							4	18	23	78	7.5	Isotype	DH9
							4	19	23.5	77.6	6	Isotype	DH9
							4	20	25.2	80.5	5	Isotype	DH9
							5	1	21.8	82.9	5.5	aCD44	DH9
							5	2	24.8	80	6	aCD44	DH9
							5	3	23.4	77.2	6	aCD44	DH9
							5	4	23.8	79.3	6.5	aCD44	DH9
							5	5	NA	NA	0	aCD44	DH9
							5	6	23.9	80.2	4.5	aCD44	DH9
							5	7	22.2	77.9	7	aCD44	DH9
							5	8	24	76.7	6	aCD44	DH9
							5	9	22.3	77.4	7	aCD44	DH9
							5	10	24.5	81.1	5.5	aCD44	DH9
							5	11	22.3	74.3	7.5	Isotype	DH9
							5	12	22.6	77.4	7.5	Isotype	DH9
							5	13	22.2	79	7	Isotype	DH9
							5	14	20.7	72.9	6	Isotype	DH9
							5	15	NA	NA	0	Isotype	DH9
							5	16	22.3	75.3	7	Isotype	DH9
							5	17	21.5	76	8	Isotype	DH9
							5	18	22.1	74.9	7.5	Isotype	DH9
							5	19	23.1	76.2	5.5	Isotype	DH9
							5	20	24.5	78.3	6	Isotype	DH9
							0	1	28	100	0	aCD44	DH18
							0	2	32.1	100	0	aCD44	DH18
							0	3	31.5	100	0	aCD44	DH18
							0	4	32.3	100	0	Isotype	DH18
							0	5	28.6	100	0	Isotype	DH18
							0	6	31.1	100	0	aCD44	DH18
							0	7	29.6	100	0	aCD44	DH18
							0	8	33.7	100	0	aCD44	DH18
							0	9	30.8	100	0	Isotype	DH18
							0	10	31.4	100	0	Isotype	DH18
							0	11	32.2	100	0	aCD44	DH18
							0	12	34.8	100	0	aCD44	DH18
							0	13	31.8	100	0	Isotype	DH18
							0	14	30.9	100	0	Isotype	DH18
							0	15	29.3	100	0	Isotype	DH18
							1	1	27.6	98.6	1	aCD44	DH18
							1	2	31.1	96.9	1	aCD44	DH18
							1	3	31.1	98.7	1	aCD44	DH18
							1	4	30.9	95.7	1	Isotype	DH18
							1	5	27.9	97.6	1	Isotype	DH18
							1	6	30.5	98.1	1	aCD44	DH18
							1	7	29.7	100.3	0	aCD44	DH18
							1	8	32.9	97.6	1	aCD44	DH18
							1	9	30	97.4	1	Isotype	DH18
							1	10	30.7	97.8	1	Isotype	DH18
							1	11	31.1	96.6	1	aCD44	DH18
							1	12	33.8	97.1	1	aCD44	DH18
							1	13	31.6	99.4	1	Isotype	DH18
							1	14	30.1	97.4	1	Isotype	DH18
							1	15	28.1	95.9	1	Isotype	DH18
							2	1	25.1	89.6	5	aCD44	DH18
							2	2	28	87.2	4.5	aCD44	DH18
							2	3	29.1	92.4	3	aCD44	DH18
							2	4	30.2	93.5	3	Isotype	DH18
							2	5	26.4	92.3	3.5	Isotype	DH18
							2	6	29.3	94.2	3.5	aCD44	DH18
							2	7	27.1	91.6	2.5	aCD44	DH18
							2	8	30.8	91.4	2.5	aCD44	DH18
							2	9	28.5	92.5	3	Isotype	DH18
							2	10	29.5	93.9	2.5	Isotype	DH18
							2	11	31	96.3	2.5	aCD44	DH18
							2	12	32.3	92.8	4	aCD44	DH18
							2	13	30	94.3	3.5	Isotype	DH18
							2	14	27.3	88.3	4.5	Isotype	DH18
							2	15	27	92.2	3	Isotype	DH18
							3	1	23.8	85	6	aCD44	DH18
							3	2	27.2	84.7	6	aCD44	DH18
							3	3	27.7	87.9	5	aCD44	DH18
							3	4	28.5	88.2	4.5	Isotype	DH18
							3	5	24.6	86	4.5	Isotype	DH18
							3	6	27.4	88.1	7	aCD44	DH18
							3	7	25.4	85.8	3.5	aCD44	DH18
							3	8	28.7	85.2	4.5	aCD44	DH18
							3	9	27.2	88.3	4.5	Isotype	DH18
							3	10	27.6	87.9	5	Isotype	DH18
							3	11	28.8	89.4	4.5	aCD44	DH18
							3	12	30.4	87.4	5	aCD44	DH18
							3	13	28.4	89.3	3.5	Isotype	DH18
							3	14	26.6	86.1	4.5	Isotype	DH18
							3	15	25.6	87.4	4.5	Isotype	DH18
							4	1	0	0	0	aCD44	DH18
							4	2	26.5	82.6	6.5	aCD44	DH18
							4	3	26.7	84.8	7.5	aCD44	DH18
							4	4	27	83.6	6	Isotype	DH18
							4	5	23	80.4	6	Isotype	DH18
							4	6	26.5	85.2	5.5	aCD44	DH18
							4	7	25.4	85.8	3.5	aCD44	DH18
							4	8	28.4	84.3	4.5	aCD44	DH18
							4	9	25.6	83.1	6	Isotype	DH18
							4	10	26.6	84.7	8	Isotype	DH18
							4	11	28.2	87.6	4.5	aCD44	DH18
							4	12	29.2	83.9	6.5	aCD44	DH18
							4	13	28.5	89.6	4.5	Isotype	DH18
							4	14	25.2	81.6	6	Isotype	DH18
							4	15	24.6	84	6	Isotype	DH18
							0	1	28.5	100	0	aCD44	DH23
							0	2	31.4	100	0	Isotype	DH23
							0	3	28.8	100	0	aCD44	DH23
							0	4	29.6	100	0	aCD44	DH23
							0	5	27	100	0	Isotype	DH23
							0	6	31.6	100	0	aCD44	DH23
							0	7	31.8	100	0	Isotype	DH23
							0	8	33.7	100	0	aCD44	DH23
							0	9	35.1	100	0	Isotype	DH23
							0	10	32.2	100	0	Isotype	DH23
							1	1	28.1	98.6	1	aCD44	DH23
							1	2	30.7	97.8	1	Isotype	DH23
							1	3	27.9	96.9	1	aCD44	DH23
							1	4	28.5	96.3	1	aCD44	DH23
							1	5	26.3	97.4	1	Isotype	DH23
							1	6	31	98.1	1	aCD44	DH23
							1	7	30.8	96.9	1	Isotype	DH23
							1	8	32.7	97	1	aCD44	DH23
							1	9	34.3	97.7	1	Isotype	DH23
							1	10	32	99.4	1	Isotype	DH23
							2	1	26.3	92.3	2	aCD44	DH23
							2	2	28.8	91.7	3	Isotype	DH23
							2	3	26.8	93.1	3	aCD44	DH23
							2	4	28.1	94.9	2.5	aCD44	DH23
							2	5	25.6	94.8	3	Isotype	DH23
							2	6	29.6	93.7	3	aCD44	DH23
							2	7	28.8	90.6	3.5	Isotype	DH23
							2	8	30	89	4	aCD44	DH23
							2	9	31.3	89.2	4.5	Isotype	DH23
							2	10	28.8	89.4	4	Isotype	DH23
							3	1	24.9	87.4	3.5	aCD44	DH23
							3	2	27.4	87.3	4	Isotype	DH23
							3	3	25.1	87.2	3.5	aCD44	DH23
							3	4	25.8	87.2	4.5	aCD44	DH23
							3	5	23.5	87	4.5	Isotype	DH23
							3	6	27.3	86.4	4.5	aCD44	DH23
							3	7	27.7	87.1	4	Isotype	DH23
							3	8	28	83.1	5.5	aCD44	DH23
							3	9	30	85.5	4	Isotype	DH23
							3	10	27.4	85.1	4	Isotype	DH23
							4	1	25.2	88.4	3.5	aCD44	DH23
							4	2	26.1	83.1	6	Isotype	DH23
							4	3	23.2	80.6	5.5	aCD44	DH23
							4	4	24.5	82.8	5	aCD44	DH23
							4	5	22.5	83.3	5	Isotype	DH23
							4	6	25.3	80.1	6.5	aCD44	DH23
							4	7	26.9	84.6	6.5	Isotype	DH23
							4	8	27.4	81.3	7	aCD44	DH23
							4	9	29	82.6	7	Isotype	DH23
							4	10	26.3	81.7	6	Isotype	DH23
							0	1	30.9	100	0	aCD44	DH22
							0	2	31	100	0	aCD44	DH22
							0	3	31.2	100	0	aCD44	DH22
							0	4	31	100	0	Isotype	DH22
							0	5	30.4	100	0	Isotype	DH22
							0	6	33.9	100	0	aCD44	DH22
							0	7	30.6	100	0	aCD44	DH22
							0	8	0	100	0	Isotype	DH22
							0	9	29.1	100	0	Isotype	DH22
							0	10	29.5	100	0	Isotype	DH22
							1	1	29.8	96.4	1	aCD44	DH22
							1	2	30.1	97.1	1	aCD44	DH22
							1	3	30.5	97.8	1	aCD44	DH22
							1	4	29.7	95.8	1	Isotype	DH22
							1	5	29.3	96.4	1	Isotype	DH22
							1	6	32.8	96.8	1	aCD44	DH22
							1	7	29.7	97.1	1	aCD44	DH22
							1	8	0	0	0	Isotype	DH22
							1	9	28.5	97.9	1	Isotype	DH22
							1	10	29	98.3	1	Isotype	DH22
							2	1	30	97.1	1.5	aCD44	DH22
							2	2	28.5	91.9	2.5	aCD44	DH22
							2	3	29.5	94.6	2	aCD44	DH22
							2	4	28.4	91.6	2.5	Isotype	DH22
							2	5	28.5	93.8	2.5	Isotype	DH22
							2	6	31.5	92.9	3	aCD44	DH22
							2	7	29.5	96.4	2	aCD44	DH22
							2	8	0	0	1	Isotype	DH22
							2	9	26.3	90.4	3	Isotype	DH22
							2	10	28.2	95.6	2	Isotype	DH22
							3	1	29.9	96.8	1	aCD44	DH22
							3	2	26.2	84.5	5	aCD44	DH22
							3	3	26.4	84.6	4.5	aCD44	DH22
							3	4	27	87.1	4	Isotype	DH22
							3	5	26	85.5	3.5	Isotype	DH22
							3	6	28.5	84.1	4.5	aCD44	DH22
							3	7	30.4	99.3	3	aCD44	DH22
							3	8	0	0	0	Isotype	DH22
							3	9	24.5	84.2	4.5	Isotype	DH22
							3	10	25.6	86.8	4	Isotype	DH22
							4	1	29.3	94.8	2.5	aCD44	DH22
							4	2	24.9	80.3	5	aCD44	DH22
							4	3	25	80.1	5	aCD44	DH22
							4	4	25.2	81.3	5	Isotype	DH22
							4	5	25.5	83.9	5	Isotype	DH22
							4	6	28.2	83.2	4.5	aCD44	DH22
							4	7	30.5	99.7	2	aCD44	DH22
							4	8	0	0	0	Isotype	DH22
							4	9	23.1	79.4	7	Isotype	DH22
							4	10	24.7	83.7	5.5	Isotype	DH22

## Sheet: Figure 2
	B	Group	Neutrophils			C	Group	Inflammatory monocytes	Eosinophils	NK cells
		aCD44	9561				aCD44	26705	1212	1826
		Isotype	14767				Isotype	13698	918	2960
		Isotype	15631				Isotype	13790	1358	6358
		Isotype	25091				Isotype	16284	4747	13333
		aCD44	5051				aCD44	17107	3059	13493
		aCD44	9649				aCD44	12216	3083	9767
		Isotype	25641				Isotype	8438	4716	12334
		Isotype	10802				Isotype	12010	5466	9519
		aCD44	11404				aCD44	59358	651	2592
		aCD44	16132				aCD44	58445	2554	11975
		aCD44	2774				aCD44	9602	1144	1749
		Isotype	22791				Isotype	30427	5096	13203
		Isotype	9691				Isotype	9318	639	4063
		Uninfected	2508				Uninfected	538	826	1299
		Uninfected	1757				Uninfected	439	383	1024
		Uninfected	2744				Uninfected	504	634	2552
		Uninfected	4741				Uninfected	157	556	387
		Uninfected	11495				Uninfected	510	1233	904
		aCD44	6473				aCD44	13962	20297	9868
		aCD44	1292				aCD44	3808	7504	8491
		Isotype	7901				Isotype	10555	10499	7993
		Isotype	6385				Isotype	9658	8745	6419
		Isotype	59454				Isotype	31139	15085	10645
		aCD44	6071				aCD44	22503	4209	6675
		aCD44	10716				aCD44	36147	6304	4165
		Isotype	43739				Isotype	33605	5862	3949
		Isotype	14649				Isotype	16602	6934	5599
		Isotype	79671				Isotype	37655	23487	10489
		aCD44	5161				aCD44	4250	7821	12954
		aCD44	11703				aCD44	24974	7038	9734
		aCD44	3682				aCD44	3532	6235	7962
		Isotype	26001				Isotype	29600	7514	6575
		Isotype	2955				Isotype	2174	6857	5539
	D	Group	B cells	CD8 T cells	CD4 T cells
		aCD44	7737	13650	10423
		Isotype	4305	10511	7412
		Isotype	6569	12209	8544
		Isotype	36812	21158	15432
		aCD44	1001	6981	5010
		aCD44	3944	11248	6245
		Isotype	4003	12485	7316
		Isotype	6283	10673	7284
		aCD44	1784	6339	4715
		aCD44	3967	15474	8039
		aCD44	1941	6772	6055
		Isotype	1614	7181	5343
		Isotype	19265	9633	9343
		Uninfected	5878	1951	2372
		Uninfected	5112	1148	1304
		Uninfected	8897	2604	3300
		Uninfected	1358	433	603
		Uninfected	5970	2044	2254
		aCD44	664	1857	1103
		aCD44	1666	1573	1220
		Isotype	5149	2532	1996
		Isotype	1953	3381	2379
		Isotype	21360	12399	9606
		aCD44	6107	10879	6537
		aCD44	9333	7329	5517
		Isotype	2010	4662	5065
		Isotype	12910	6816	4866
		Isotype	3202	4661	4453
		aCD44	537	969	1036
		aCD44	7327	7380	6299
		aCD44	7583	3361	2385
		Isotype	8017	8181	6257
		Isotype	503	5679	12977

## Sheet: Figure 3
	Analyte Sample	GCSF	EOTAXIN	GM-CSF	IFN-y	IL-1a	IL-1b	IL-2	IL-4	IL-3	IL-5	IL-6	IL-7	IL-9	IL10	IL-12p40	IL-12p70	LIF	IL-13	CXCL5	IL-15	IL-17	CXCL10	CXCL1	CCL2	CCL3	CCL4	M-CSF	CXCL2	CXCL9	CCL5	VEGF	TNF-a	Group
		pg/ml	pg/ml	pg/ml	pg/ml	pg/ml	pg/ml	pg/ml	pg/ml	pg/ml	pg/ml	pg/ml	pg/ml	pg/ml	pg/ml	pg/ml	pg/ml	pg/ml	pg/ml	pg/ml	pg/ml	pg/ml	pg/ml	pg/ml	pg/ml	pg/ml	pg/ml	pg/ml	pg/ml	pg/ml	pg/ml	pg/ml	pg/ml
	aCD44 2	613.58	21.97	27.26	7.11	21.1	9.8	6.47	0.52	1.12	8.32	952.69	5.8	48.45	<1.60↓	13.19	10.42	46.32	27.48	72.79	20.86	2.15	137.72	97.28	533.64	40.59	26.64	11.58	36.63	23.68	3.55	12.72	6.62	aCD44
	aCD44 3	570.23	12.5	26.27	13.57	21.87	9.8	7.98	0.52	1.07	9.91	911.67	5.56	50.58	<1.60↓	15.48	10.63	37.09	27.17	58.81	22.02	2.24	104.93	49.3	391.2	40.59	30.67	13.12	35.76	15.23	6.7	12.8	7.02	aCD44
	Isotype 2	1149	38.22	29.18	19.31	28.69	10.84	6.47	0.61	1.28	9.91	2151	6.05	63.13	<1.60↓	12.62	12.25	75.58	29.96	66.3	24.35	2.68	218.7	125.06	712.06	46.55	34.27	13.12	38.34	71.41	3.78	5.36	7.66	Isotype
	aCD44 4	575.09	23.26	25.25	7.2	33.89	9.8	6.11	0.52	1.23	7.5	586.08	5.8	54.81	<1.60↓	12.05	10.21	31.63	26.35	76.21	22.02	2.42	147.92	52.51	651.93	41.48	38.12	11.05	36.63	29.11	3.67	7.2	6.21	aCD44
	Isotype 3	1702	269.72	42.75	10.58	47.28	12.86	6.11	0.66	1.45	42.94	6301	7.23	77.3	<1.60↓	13.19	15.31	333.57	33.48	183.22	35.32	3.2	406.18	578.07	2719	58.63	77.1	16.61	96.57	170.34	7.21	4.59	10.42	Isotype
	aCD44 5	511.69	24.61	26.27	34.7	36.09	10.84	6.99	0.56	0.9	9.52	762.75	7.58	65.18	<1.60↓	14.33	10.63	41.32	28.22	71.05	24.35	2.42	167.94	54.48	510.63	47.36	37.78	12.61	40.44	92.12	4.59	10.95	7.15	aCD44
	Isotype 4	2053	164.8	48.06	10.45	50.13	15.28	7.16	0.8	1.76	23.83	6986	7.23	96.81	<1.60↓	14.33	17.83	357.84	34.23	90.27	37.84	3.62	372.17	275.55	717.9	58.98	73.15	19.02	52.39	114.2	5.29	4.69	8.97	Isotype
	Isotype 5	1469	76.97	32.79	10.27	27.95	10.84	5.74	0.56	1.01	12.17	2900	6.53	61.06	<1.60↓	11.77	11.85	209.29	30.15	146.01	23.18	2.68	238.73	275.65	1647	47.76	60.14	13.63	51.24	78.59	4.44	12.53	8.86	Isotype
	aCD44 1	156.96	8.9	24.21	12.07	16.02	8.73	7.82	0.52	0.96	12.9	855.15	4.54	48.45	<1.60↓	12.05	9.79	32	26	63.24	16.37	1.79	89.38	41.01	216.88	36.93	26.22	9.45	31.31	10.78	5.14	2.58	6.76	aCD44
	Isotype 1	2298	130.07	39.35	5.42	42.98	12.36	6.65	0.76	1.76	62.45	6218	7.23	83.24	<1.60↓	14.04	15.68	330.19	32.97	156.92	32.82	3.11	323.26	483.6	1584	57.92	63.51	15.14	112.55	55.42	4.32	17.05	9.76	Isotype

## Sheet: Figure 4
	B	Mouse	Area	Mean	PercentArea	Treatment			C	Mouse	Ratio of CD45/DAPI	Treatment
		2	142124	2083.83	2.84	aCD44				1	0.3873	aCD44
		3	431151	2174.32	8.6	aCD44				2	1.2088	Isotype
		4	9201.33	2797.8	0.18	Isotype				4	0.6364	aCD44
		5	3088.67	2465.18	0.06	Isotype				5	0.5083	Isotype
		6	312747	2130.9	6.24	aCD44				6	0.4052	aCD44
		7	52195.7	2629.61	1.04	aCD44				7	0.3791	Isotype
		8	43537	2789.26	0.87	aCD44				8	0.4623	aCD44
		9	28174	2400.87	0.56	Isotype				9	0.7127	Isotype
		11	65703.3	2658.73	1.31	aCD44				10	0.7424	Isotype
		12	780545	2271.83	15.57	aCD44				2	0.201	aCD44
		13	16313.7	2693.34	0.33	Isotype				3	0.633	aCD44
		14	103872	2478.03	2.07	Isotype				4	2.023	Isotype
		15	440201	2095.05	8.78	Isotype				5	0.302	Isotype
		1	11295	255	0.225	aCD44				6	1.01	aCD44
		2	165525	255	3.302	Isotype				7	0.397	aCD44
		4	6380	255	0.128	aCD44				8	0.623	aCD44
		5	57414	255	1.145	Isotype				9	0.999	Isotype
		6	10343	255	0.206	aCD44				11	0.754	aCD44
		7	34431	255	0.687	Isotype				12	0.799	aCD44
		8	12371	255	0.247	aCD44				13	0.618	Isotype
		9	61033	255	1.217	Isotype				14	0.443	Isotype
		10	25571	255	0.51	Isotype				15	1.639	Isotype
	D	Mouse	Group	Location	PercentArea	Experiment			E and F	Sample	PearsonR	MandersM2	Group
		1	aCD44	Parenchyma	0.152	DH23				2	0.01	0.015	aCD44
		1	aCD44	Airway	11.584	DH23				3	0.047	0.044	aCD44
		2	Isotype	Parenchyma	1.499	DH23				4	0.085	0.163	Isotype
		2	Isotype	Airway	10.56	DH23				5	0.135	0.118	Isotype
		4	aCD44	Parenchyma	0.055	DH23				6	0.037	0.055	aCD44
		4	aCD44	Airway	7.318	DH23				7	0.067	0.054	aCD44
		5	Isotype	Parenchyma	1.847	DH23				8	0.063	0.061	aCD44
		5	Isotype	Airway	15.376	DH23				9	0.13	0.17	Isotype
		6	aCD44	Parenchyma	0.247	DH23				11	0.037	0.046	aCD44
		6	aCD44	Airway	7.225	DH23				12	0.033	0.031	aCD44
		7	Isotype	Parenchyma	0.551	DH23				13	0.077	0.146	Isotype
		7	Isotype	Airway	12.704	DH23				14	0.013	0.014	Isotype
		8	aCD44	Parenchyma	0.049	DH23				15	0.173	0.23	Isotype
		8	aCD44	Airway	6.795	DH23				1	0.183	0.232	aCD44
		9	Isotype	Parenchyma	0.75	DH23				2	0.083	0.108	aCD44
		9	Isotype	Airway	11.266	DH23				4	0.057	0.112	aCD44
		10	Isotype	Parenchyma	0.175	DH23				5	0.117	0.088	Isotype
		10	Isotype	Airway	12.576	DH23				6	0.167	0.229	aCD44
		1	Uninfected	Parenchyma	0.031	DH29				7	0.14	0.146	Isotype
		1	Uninfected	Airway	0.0898	DH29				8	0.163	0.246	Isotype
		2	Uninfected	Parenchyma	0.004	DH29				9	0.243	0.272	Isotype
		2	Uninfected	Airway	0.135	DH29				10	0.187	0.296	Isotype
		3	Uninfected	Parenchyma	0.011	DH29
		3	Uninfected	Airway	1.78	DH29
		5	Uninfected	Parenchyma	0.087	DH29
		5	Uninfected	Airway	8.539	DH29
		6	aCD44	Parenchyma	1.743	DH29
		6	aCD44	Airway	12.534	DH29
		9	Isotype	Parenchyma	1.674	DH29
		9	Isotype	Airway	23.722	DH29
		10	Isotype	Parenchyma	1.434	DH29
		10	Isotype	Airway	15.895	DH29
		11	aCD44	Parenchyma	0.902	DH29
		11	aCD44	Airway	17.184	DH29
		12	aCD44	Parenchyma	0.955	DH29
		12	aCD44	Airway	25.482	DH29
		14	Isotype	Parenchyma	1.686	DH29
		14	Isotype	Airway	12.583	DH29
		15	Isotype	Parenchyma	2.466	DH29
		15	Isotype	Airway	43.577	DH29
		17	aCD44	Parenchyma	1.06	DH29
		17	aCD44	Airway	18.421	DH29
		18	aCD44	Parenchyma	1.257	DH29
		18	aCD44	Airway	16.71	DH29
		19	Isotype	Parenchyma	1.657	DH29
		19	Isotype	Airway	29.485	DH29
		20	Isotype	Parenchyma	1.889	DH29
		20	Isotype	Airway	43.388	DH29

## Sheet: Figure 5
	B	Sample	Area	Mean	PercentAreaRaw	Group	PercentArea	Experiment
		1	16883	255	0.337	Uninfected	1.335	DH29
		3	51591	255	1.029	Uninfected	0.42	DH29
		4	102360	255	2.042	Uninfected	2.514	DH29
		5	596246	255	11.893	Uninfected	4.917	DH29
		6	31288	255	0.624	aCD44	0.655	DH29
		7	29652	255	0.591	aCD44	0.591	DH29
		9	66151	255	1.319	Isotype	6.276	DH29
		10	257518	255	5.136	Isotype	1.477	DH29
		11	9146	255	0.182	aCD44	0.844	DH29
		12	13726	255	0.274	aCD44	0.419	DH29
		13	23065	255	0.46	Isotype	0.835	DH29
		14	216032	255	4.309	Isotype	3.715	DH29
		15	318467	255	6.352	Isotype	2.653	DH29
		16	61725	255	1.231	aCD44	1.184	DH29
		18	36694	255	0.732	aCD44	0.981	DH29
		19	30783	255	0.614	Isotype	0.443	DH29
		20	26887	255	0.536	Isotype	0.576	DH29
		1	77250.3	255	1.541	aCD44	1.865	DH23
		2	227791	255	4.544	Isotype	3.177	DH23
		3	5865.21	255	0.117	aCD44	0.842	DH23
		4	73991.9	255	1.476	aCD44	0.666	DH23
		5	289902	255	5.783	Isotype	5.361	DH23
		6	4912.74	255	0.098	aCD44	0.741	DH23
		7	107128	255	2.137	Isotype	2.197	DH23
		8	261027	255	5.207	aCD44	2.58	DH23
		9	32333.8	255	0.645	Isotype	2.896	DH23
		10	400388	255	7.987	Isotype	4.733	DH23
	C and D	Group	Pearson	MandersM2	Experiment		E	Mouse	Days	Survival	Group
		Uninfected	0.077	0.031	DH29			1	11	0	aLY6G
		Uninfected	0.01	0	DH29			2	6	1	aLY6G
		Uninfected	0.01	0.002	DH29			3	7	1	aLY6G
		Uninfected	0.01	0.001	DH29			4	5	1	Isotype
		aCD44	0.087	0.107	DH29			5	6	1	Isotype
		aCD44	0.08	0.184	DH29			6	7	1	aLY6G
		Isotype	0.13	0.15	DH29			7	3	1	aLY6G
		Isotype	0.103	0.215	DH29			8	11	0	aLY6G
		Isotype	0.147	0.164	DH29			9	4	1	Isotype
		aCD44	0.063	0.082	DH29			10	6	1	Isotype
		aCD44	0.083	0.076	DH29			11	11	0	aLY6G
		Isotype	0.047	0.046	DH29			12	11	0	aLY6G
		Isotype	0.057	0.137	DH29			13	5	1	Isotype
		Isotype	0.213	0.223	DH29			14	6	1	Isotype
		aCD44	0.047	0.076	DH29			15	6	1	Isotype
		aCD44	0.1	0.209	DH29
		Isotype	0.107	0.266	DH29
		Isotype	0.127	0.149	DH29
		aCD44	0.223	0.206	DH23
		Isotype	0.18	0.246	DH23
		aCD44	0.093	0.054	DH23
		aCD44	0.033	0.028	DH23
		Isotype	0.287	0.188	DH23
		aCD44	0.047	0.033	DH23
		Isotype	0.187	0.141	DH23
		aCD44	0.037	0.044	DH23
		Isotype	0.18	0.266	DH23
		Isotype	0.193	0.297	DH23

## Sheet: Supplement Fig S2
			Group	IV+ Inflammatory monocytes	IV+ neutrophils	IV+ B cells	IV+ CD8 T cells	IV+ CD4 T cells
			aCD44	21958	42670	53322	11241	9870
			Isotype	18200	80859	55632	15280	14507
			Isotype	17861	83831	63072	15051	13117
			Isotype	18449	15191	51075	15855	9659
			aCD44	11702	40805	17896	6291	4909
			aCD44	12361	85926	33280	11285	9051
			Isotype	6564	2967	33185	8367	6080
			Isotype	15200	45225	40321	9771	8916
			aCD44	33670	55066	34519	9858	7918
			aCD44	40694	108334	35044	10933	8609
			aCD44	14993	25602	48473	9125	6388
			Isotype	26517	144245	36055	10933	10611
			Isotype	8789	18108	29744	8408	6334
			Uninfected	8270	2926	19704	5898	5685
			Uninfected	4963	1494	8624	2032	1482
			Uninfected	7644	3098	17490	4730	4460
			Uninfected	2947	2475	12537	3621	2556
			Uninfected	3469	3416	18651	6081	4738
			aCD44	18472	32137	7516	1702	1332
			aCD44	7162	6329	6671	1702	1224
			Isotype	7218	6502	8392	2438	2093
			Isotype	6449	2093	11858	3299	2839
			Isotype	22790	15951	34056	11324	6841
			aCD44	47022	19610	28500	8120	5038
			aCD44	50485	56362	39492	8464	7232
			Isotype	45347	74818	20726	8631	8458
			Isotype	8835	4946	14259	3205	2059
			Isotype	29781	40859	11917	4746	4785
			aCD44	8818	5290	7296	1173	833
			aCD44	27805	22750	35019	7863	5321
			aCD44	6402	1768	8554	2008	1549
			Isotype	29755	82107	24210	5991	4693
			Isotype	2653	11054	1916	783	746

## Sheet: Supplement Fig S3
	file	Percent neutrophils of Live	Group
	1.fcs	7.72	Uninfected Anti-CD44
	2.fcs	4.33	Uninfected Anti-CD44
	3.fcs	4.54	Uninfected Isotype
	4.fcs	3.19	Uninfected Isotype
	5.fcs	4.35	Uninfected Anti-CD44
	6.fcs	4.15	Uninfected Anti-CD44
	7.fcs	4.65	Uninfected Isotype
	8.fcs	2.81	Uninfected Anti-CD44
	9.fcs	3.01	Uninfected Anti-CD44
	10.fcs	4.98	Uninfected Isotype
	11.fcs	4.86	Uninfected Isotype
	1.fcs	12.8	Infected Anti-CD44
	2.fcs	16	Infected Anti-CD44
	3.fcs	14.2	Infected Anti-CD44
	4.fcs	28.2	Infected Isotype
	5.fcs	54.1	Infected Isotype
	6.fcs	3.94	Infected Anti-CD44
	7.fcs	8.89	Infected Anti-CD44
	8.fcs	26.7	Infected Isotype
	9.fcs	44.8	Infected Isotype
	12.fcs	14.6	Infected Anti-CD44
	13.fcs	14.9	Infected Isotype
	15.fcs	3.3	Infected Isotype

## Sheet: Supplement Fig S4
	Activated	IV Positive Activated	Aged	IV Positive Aged	Reverse Transmigrated	IV Positive Reverse Transmigrated	Group
	6.88	12.2	5.3	6.88	13.8	29.7	aCD44
	12.2	39.2	3.57	8.4	12.2	75.8	aCD44
	12.7	35	5.62	20	10.7	65.8	aCD44
	15.6	16.7	4.94	3.27	4.21	4.95	Isotype
	15.7	14.6	4.37	2.64	4.37	5.28	Isotype
	16.5	24.5	5.42	5.12	1.99	5.04	Isotype

## Sheet: Supplement Fig S5
	IV- Neutrophils|count	Ly6G|count	Percent Neutrophils	Group
	9484	10145	93.4845	aCD44
	14135	15133	93.4051	Isotype
	15142	16459	91.9983	Isotype
	24064	25118	95.8038	Isotype
	5007	5471	91.5189	aCD44
	9436	10360	91.0811	aCD44
	24981	25699	97.2061	Isotype
	10612	11596	91.5143	Isotype
	11345	11654	97.3485	aCD44
	15924	16986	93.7478	aCD44
	2739	2881	95.0712	aCD44
	21739	22254	97.6858	Isotype
	9604	11037	87.0164	Isotype
	2508	2561	97.9305	Uninfected
	1757	1798	97.7197	Uninfected
	2744	2844	96.4838	Uninfected
	4741	4787	99.0391	Uninfected
	11495	11584	99.2317	Uninfected
	6473	6684	96.8432	aCD44
	1292	1350	95.7037	aCD44
	7901	8969	88.0923	Isotype
	6385	7378	86.5411	Isotype
	59454	65807	90.346	Isotype
	6071	6798	89.3057	aCD44
	10716	11753	91.1767	aCD44
	43739	49112	89.0597	Isotype
	14649	17308	84.6372	Isotype
	79671	88452	90.0726	Isotype
	5161	5712	90.3536	aCD44
	11703	13015	89.9193	aCD44
	3682	4252	86.5945	aCD44
	26001	27484	94.6041	Isotype
	2955	3224	91.6563	Isotype
